# Supplementary material for: Thermal Gelation for Synthesis of Surface-Modified Silica Aerogel Powders
Source: Gels. 2021 Nov 29;7(4):242. doi: 10.3390/gels7040242 (PMC8701169; doi:10.3390/gels7040242)
Supplement: Supplementary file 1 [file gels-07-00242-s001.zip]

Archive with 1 entries (1 files):
- gels-1465652-supplementary.pdf
